# Supplementary material for: Recurrent network dynamics shape direction selectivity in primary auditory cortex
Source: Nat Commun. 2021 Jan 12;12:314. doi: 10.1038/s41467-020-20590-6 (PMC7804939; doi:10.1038/s41467-020-20590-6)
Supplement: Supplementary file 4 — Supplementary Data 1 [file 41467_2020_20590_MOESM4_ESM.xlsx]

## Sheet: Main Figures
Supplementary Table 4 - Main Figures
Figure 1a
Call type	n (mice)	n (segments)
Pup Call	7	20295
Male Courtship	5	14719
Pain Vocalization	5	17826		* Note that individual harmonic components are counted independently
Figure 1b
Strain		n (mice)	n (segments)
C57BL/6J	Pup	7	20295
	Courtship	5	14719
	Pain	5	17826		* Note that individual harmonic components are counted independently
BALB/c	Pup	8	4164
	Courtship	3	13671
	Pain	3	12235
CBA	Pup	4	21658
	Courtship	3	11314
	Pain	3	25640
Figure 1e
n (mice)	8
n (cells)	1292	(all imaged pyramidal cells)
Figure 1f
n (cells)	205	(cells which were significantly responsive to at least three sweeps)
Figure 1h
n (cells)	96	(cells imaged on both sweeps and pure tone experiment days, with significant responses to at least three sweeps)
R	-0.403
p	4.6*10e-5	Computed by transforming the correlation to create a t-statistic (Matlab, corrcoef function)
Figure 2e
EPSC	n (mice)	5
	n (cells)	9
IPSC	n (mice)	4
	n (cells)	7
Figure 2f
n (cell-rate pairs)	30
R	0.522
p	0.0031	Computed by transforming the correlation to create a t-statistic (Matlab, corrcoef function)
Figure 2j
Preferred
n (cell-rate pairs)	30
p	0.976	two-tailed t-test
Non-preferred
n (cell-rate pairs)	14
p	0.8	two-tailed t-test
p (pref vs non-pref)	0.817	two-tailed t-test
Figure 2k
Preferred
n (cell-rate pairs)	30
p	0.1	two-tailed t-test
Non-preferred
n (cell-rate pairs)	14
p	0.549	two-tailed t-test
p (pref vs non-pref)	0.153	two-tailed t-test
Figure 3g
SOM-eNpHR3
All data points
n (mice)	4
n (single-units)	48	(units with sweep responses out of 111 regular-spiking single-units)
p	0.0006	two-tailed paired t-test
PV-eNpHR3
All data points
n (mice)	4
n (single-units)	45	(units with sweep responses out of 99 regular-spiking single-units)
p	0.667	two-tailed paired t-test
Figure 3h
PV-eNpHR3
n (single-units)	88	(regular-spiking single-units with >0.25 Hz baseline firing)
SOM-eNpHR3
n (single-units)	96	(regular-spiking single-units with >0.25 Hz baseline firing)
p (PV vs SOM)	0.669	two-tailed t-test
Figure 6c
n (mice)	6
n (cells)	140	(pyramidal cells imaged on both restricted-sweeps and pure tone experiments, and responsive to pure tones)
Figure 6d
n (mice)	6
n (cells)	226	(pyramidal cells which were significantly responsive to at least three sweeps)
Figure 6e
n (mice)	6
Relative Fcent position	-1.5 to -1	-1 to -0.5	-0.5 to 0	0 to 0.5	0.5 to 1	1 to 1.5
n (cell-Fcent pairs)	25	39	58	69	60	31	(responsive pyramidal cells at each Fcent)
p	0.951	0.904	0.0006	0.0012	0.0835	0.879	two-tailed t-test
Figure 7b
n (cells)	14
R	-0.754
p	0.0018	Computed by transforming the correlation to create a t-statistic (Matlab, corrcoef function)

## Sheet: Supplementary Figures
Supplementary Table 4 - Supplementary Figures
Supplementary Figure 1b
Strain		n (mice)	n (segments)
C57BL/6J	Pup	7	20295
	Courtship	5	14719
	Pain	5	17826		* Note that individual harmonic components are counted independently
BALB/c	Pup	4	4164		* Mice with <100 components were excluded for histogram visualization, but were included in Fig. 1b
	Courtship	2	13671
	Pain	3	12235
CBA	Pup	4	21658
	Courtship	3	11314
	Pain	3	25640
Supplementary Figure 1c
Strain		n (mice)	n (components)
C57BL/6J	Pup	7	4504
	Courtship	5	4188
	Pain	5	2107		* Note that individual harmonic components are counted independently
BALB/c	Pup	2	622		* Mice with <100 components were excluded for histogram visualization
	Courtship	2	2069
	Pain	3	1430
CBA	Pup	4	3833
	Courtship	3	2182
	Pain	3	3569
Supplementary Figure 2
awake
n (mice)	8
n (units)	80	(regular-spiking single-units responsive to at least three sweeps)
anesthetized
n (mice)	5
n (units)	45	(regular-spiking single-units responsive to at least three sweeps)
Supplementary Figure 3b
n (mice)	8
n (cells)	328	(all imaged VGAT cells)
Supplementary Figure 3c
n (mice)	8
n (cells)	100	(VGAT cells which were significantly responsive to at least three sweeps)
Supplementary Figure 3d
n (mice)	8
n (cells)	74	(VGAT cells imaged on both sweeps and pure tone experiment days, with significant responses to at least three sweeps)
R	-0.416
p	0.0002	Computed by transforming the correlation to create a t-statistic (Matlab, corrcoef function)
Supplementary Figure 4b
n (mice)	8
n (cells)	146	(cells imaged on both sweeps and pure tone experiment days)
R	-0.233
p	0.0047
Supplementary Figure 4c
n (mice)	8
n (cells)	96	(cells imaged on both sweeps and pure tone experiment days, with significant responses to at least three sweeps)
R	-0.403
p	5*10e-5	Computed by transforming the correlation to create a t-statistic (Matlab, corrcoef function)
Supplementary Figure 4d
n (mice)	8
n (cells)	63	(cells imaged on both sweeps and pure tone experiment days, with significant responses to at least five sweeps)
R	-0.529
p	8*10e-6	Computed by transforming the correlation to create a t-statistic (Matlab, corrcoef function)
Supplementary Figure 5a
n (mice)	5
n (cells)	9
FM rate (oct/s)	2.5	5	10	20	40	80	160
R	-0.156	-0.584	-0.809	-0.535	-0.319	-0.928	0.0039
p	0.688	0.0991	0.0083	0.138	0.485	0.0076	0.994	Computed by transforming the correlation to create a t-statistic (Matlab, corrcoef function)
Supplementary Figure 5b
n (mice)	5
n (cells)	9
n (cell-rate pairs)	40	(only cell-rate pairs that have non-NaN DSI)
R	-0.595
p	5*10e-5	Computed by transforming the correlation to create a t-statistic (Matlab, corrcoef function)
Supplementary Figure 5c
n (mice)	4
n (cells)	7
FM rate (oct/s)	2.5	5	10	20	40	80	160
R	0.272	-0.708	-0.741	-0.584	-0.891	-0.956	-0.421
p	0.555	0.0751	0.0566	0.169	0.0071	0.0008	0.347	Computed by transforming the correlation to create a t-statistic (Matlab, corrcoef function)
Supplementary Figure 5d
n (mice)	4
n (cells)	7
n (cell-rate pairs)	35	(only cell-rate pairs that have non-NaN DSI)
R	-0.697
p	3*10e-6	Computed by transforming the correlation to create a t-statistic (Matlab, corrcoef function)
Supplementary Figure7a
SOM-eNpHR3
All data points
n (units)	6	(fast-spiking single-units responsive to sweeps)
p	0.693	(two-tailed paired t-test)
PVeNpHR3
All data points
n (units)	11	(fast-spiking single-units responsive to sweeps)
p	0.238	(two-tailed paired t-test)
Supplementary Figure7b
SOM-eNpHR3
n (units)	45	(regular-spiking untis responsive to sweeps)
PVeNpHR3
n (units)	44	(regular-spiking untis responsive to sweeps)
