# Supplementary material for: Recurrent network dynamics shape direction selectivity in primary auditory cortex
Source: Nat Commun. 2021 Jan 12;12:314. doi: 10.1038/s41467-020-20590-6 (PMC7804939; doi:10.1038/s41467-020-20590-6)
Supplement: Supplementary file 7 — Source Data [file 41467_2020_20590_MOESM7_ESM.xlsx]

## Sheet: Figure 1
Figure 1. A1 neurons are direction-selective to sweeps at ethologically meaningful FM rates
Figure 1a
B6, pup isolation call
FM rate (oct/s)	-55	-45	-35	-25	-15	-5	5	15	25	35	45	55
Percent usage in each mouse	0.189753	0.189753	1.32827	6.07211	27.3245	36.2429	20.3036	6.26186	1.13852	0.759013	0.189753	0
	0.143988	1.15191	1.79986	6.1915	21.5263	42.2606	20.4464	4.39165	1.58387	0.287977	0.215983	0
	0.355932	0.813559	2.47458	9.74576	28.3898	30.7966	17.339	6.20339	2.62712	1.05085	0.135593	0.0677966
	0.225734	0.225734	2.0316	4.51467	17.3815	39.2777	25.0564	6.32054	3.16027	0.902935	0.451467	0.451467
	0.222934	0.640936	2.21541	7.0503	20.2452	40.7552	22.9901	4.23575	1.18434	0.348335	0.0975338	0.0139334
	0.280308	0.630694	0.981079	5.8164	24.4569	39.3132	20.7428	5.11563	1.822	0.560617	0.210231	0.0700771
	0.310452	1.03484	2.69058	7.89928	25.1121	34.7361	17.2818	5.62263	3.72542	1.24181	0.172473	0.172473
B6, male courtship
FM rate (oct/s)	-55	-45	-35	-25	-15	-5	5	15	25	35	45	55
Percent usage in each mouse	0.0475511	0.285307	1.37898	4.66001	13.2192	25.535	30.2425	15.1213	6.08654	2.2349	1.09368	0.0951022
	0	0.866551	2.07972	5.37262	15.078	27.7296	27.5563	10.7452	7.45234	2.07972	1.03986	0
	0	0.579151	1.1583	5.21236	12.9344	32.4324	29.7297	11.583	3.861	2.12355	0.3861	0
	0.415512	0.692521	3.4626	8.86427	19.3906	31.1634	28.5319	5.47091	1.66205	0.207756	0.138504	0
	0.124507	0.456526	1.39033	4.19174	13.5194	27.5991	32.4134	12.5441	5.03216	2.00249	0.549907	0.176385
B6, pain vocalization
FM rate (oct/s)	-55	-45	-35	-25	-15	-5	5	15	25	35	45	55
Percent usage in each mouse	0.0912409	0.182482	0.570255	1.20894	5.7938	24.7035	58.5995	6.20438	1.87044	0.570255	0.114051	0.0912409
	0.501433	0.716332	1.2894	3.58166	8.45272	21.9914	52.5072	5.58739	3.4384	1.2894	0.358166	0.286533
	0.334448	0.83612	2.67559	7.69231	20.9866	20.4013	33.1104	7.19064	3.92977	1.83946	0.501672	0.501672
	0.262177	0.800331	1.58686	4.92618	13.6608	23.0026	39.8786	10.3905	3.20132	1.39368	0.689941	0.206982
	0	0.326797	1.07376	5.36881	14.239	24.3231	43.7442	7.46965	2.19421	0.980392	0.186741	0.0933707
Figure 1b
FM rate range (oct/s)	0-5	5-40	>40
Pup, B6	31.3406	67.1416	1.49722	(% usage)
Pup, BALB	40.0716	54.5298	5.38855
Pup, CBA	44.7879	53.8337	1.35799
Courtship, B6	34.7067	63.7685	1.50898
Courtship, BALB	24.6097	71.9402	3.44175
Courtship, CBA	34.0443	65.3617	0.58268
Pain, B6	47.2493	50.1198	2.37781
Pain, BALB	59.3615	40.3951	0.243457
Pain, CBA	47.6157	50.5985	1.71359
FM direction	downward	upward
Pup, B6	79.0579	20.9421	(% usage)
Pup, BALB	59.5651	40.4349
Pup, CBA	65.7579	34.2421
Courtship, B6	56.3741	43.6259
Courtship, BALB	51.5118	48.4882
Courtship, CBA	28.1783	71.8217
Pain, B6	58.232	41.768
Pain, BALB	50.3192	49.6808
Pain, CBA	75.1819	24.8181
Figure 1e
absolute rate (oct/s)	2.5	5	10	20	40	80
fraction responsive (%)	22.1362	14.0867	13.8545	12.3839	9.59752	9.67492
Figure 1f
absolute rate (oct/s)	2.5	5	10	20	40	80
DSI for individual cells	0.418457	0.630155	0.0999478	NaN	NaN	NaN		* note that if a cell is not responsive to either upward or downward sweeps at the rate, DSI is NaN.
	1	1	1	0.972651	NaN	NaN
	1	1	1	NaN	NaN	NaN
	NaN	NaN	NaN	0.713023	0.655123	0.927698
	0.6144	0.593374	0.426351	NaN	NaN	NaN
	0.173972	0.18104	0.3758	1	0.275227	0.261893
	0.806306	0.521563	0.242351	0.465177	0.303904	0.0712133
	1	1	0.729688	NaN	NaN	NaN
	0.0170802	0.305212	0.305275	0.250886	0.577682	0.141142
	1	NaN	0.195296	1	NaN	0.264503
	1	1	1	NaN	NaN	NaN
	0.158714	0.598863	0.224587	0.0256473	NaN	NaN
	NaN	NaN	0.827162	0.419513	NaN	1
	0.171414	0.178672	0.13243	0.273301	1	0.344933
	0.533875	0.774969	0.433745	NaN	NaN	NaN
	0.668691	0.710776	0.609483	NaN	NaN	NaN
	0.503507	0.683856	0.670821	NaN	NaN	NaN
	0.915847	NaN	NaN	1	1	NaN
	0.909871	0.748987	0.956468	0.131829	0.322372	NaN
	NaN	0.875579	0.655872	NaN	NaN	NaN
	NaN	0.160245	0.505811	0.546764	NaN	NaN
	0.451376	0.776112	0.896504	0.962791	NaN	NaN
	0.639072	0.596302	1	0.647132	NaN	NaN
	NaN	NaN	NaN	1	1	0.0970195
	0.227735	0.640063	0.463331	NaN	NaN	NaN
	NaN	0.789042	NaN	1	NaN	0.377765
	1	0.227386	NaN	NaN	NaN	0.474638
	0.290429	0.588704	0.578565	NaN	NaN	NaN
	NaN	NaN	1	0.660833	0.269899	1
	0.153106	0.147082	0.406934	0.930581	NaN	NaN
	0.0474518	0.00471965	NaN	NaN	NaN	1
	NaN	NaN	NaN	0.821464	0.691002	NaN
	NaN	NaN	NaN	0.181656	0.866826	0.448995
	0.147887	NaN	NaN	NaN	NaN	1
	NaN	NaN	NaN	1	0.13259	0.200466
	NaN	NaN	NaN	NaN	0.334333	0.0479987
	NaN	NaN	0.119625	0.112231	0.534894	0.850879
	0.152472	0.129336	0.26546	0.327239	NaN	NaN
	0.656721	0.316987	0.748236	0.539161	0.354122	NaN
	0.627321	0.853515	1	NaN	NaN	NaN
	0.249297	0.18644	0.597349	0.346895	1	NaN
	0.147796	0.0326579	0.0333494	0.103459	NaN	0.49192
	0.539991	NaN	0.944834	0.716974	0.434121	NaN
	0.790423	1	0.151163	0.708871	0.887515	1
	0.3256	0.255408	1	0.767118	0.378654	0.360014
	0.375236	NaN	NaN	NaN	1	NaN
	0.399589	0.478141	0.203626	0.713682	NaN	NaN
	NaN	NaN	1	1	0.77489	0.0171032
	0.0767132	0.748055	0.221477	0.33158	0.532242	NaN
	0.220725	NaN	0.433379	NaN	NaN	NaN
	0.751428	NaN	0.419196	0.384408	0.770767	NaN
	0.955777	NaN	NaN	0.806352	0.867508	NaN
	0.0164001	NaN	0.791023	0.682435	NaN	NaN
	0.100059	0.0351128	0.513295	1	NaN	NaN
	NaN	NaN	0.560152	1	NaN	0.00351641
	0.0737291	0.260426	NaN	NaN	NaN	NaN
	0.557522	0.287587	0.200353	NaN	NaN	NaN
	1	0.189456	0.4809	NaN	NaN	NaN
	0.135165	0.258904	0.104069	NaN	NaN	NaN
	1	NaN	0.31509	1	NaN	NaN
	NaN	NaN	NaN	NaN	0.00215773	0.203141
	0.947805	0.699996	0.862105	0.82549	0.780644	NaN
	0.116268	0.278279	0.667006	NaN	NaN	NaN
	NaN	NaN	0.806396	0.893617	0.0432045	0.31126
	0.659421	0.889821	1	NaN	0.270438	NaN
	0.240908	0.219284	0.195895	0.266381	0.106297	0.251135
	NaN	NaN	1	0.914066	1	0.83191
	NaN	1	NaN	1	0.0432664	0.543631
	0.19098	0.170362	0.106027	NaN	0.0171024	0.140862
	0.0408192	0.200939	0.207554	NaN	NaN	NaN
	0.17173	0.45114	1	NaN	NaN	NaN
	0.361562	0.156619	0.0690194	0.242324	0.143074	NaN
	0.488947	0.188799	0.00673931	0.153003	0.0677747	NaN
	NaN	0.361374	0.185223	0.121865	0.141136	0.256745
	NaN	1	0.811256	1	NaN	NaN
	0.794956	0.79567	0.81303	0.978705	0.833351	NaN
	0.342605	0.32883	NaN	NaN	NaN	NaN
	0.721204	1	1	0.758825	NaN	NaN
	0.124074	0.224504	NaN	NaN	NaN	NaN
	0.805642	0.90891	1	NaN	NaN	NaN
	NaN	0.7925	0.541325	0.244556	0.15927	0.0723012
	0.484912	0.35655	0.11575	0.308928	0.235796	NaN
	NaN	NaN	0.392913	0.602018	0.265558	0.212299
	NaN	NaN	0.488872	0.533936	0.189852	0.0540978
	0.0217358	0.439797	1	NaN	NaN	NaN
	NaN	0.180176	0.356147	0.739257	0.238613	0.0586683
	0.184862	0.396335	0.358468	NaN	NaN	NaN
	1	NaN	0.294114	NaN	0.722794	NaN
	0.0174227	0.337123	0.848385	0.475471	0.36793	0.646229
	NaN	NaN	NaN	0.77629	0.448012	0.272195
	0.178451	0.132035	0.095367	0.0865335	NaN	NaN
	0.777259	1	NaN	NaN	NaN	NaN
	0.67395	0.728313	1	0.0288777	0.241572	0.322324
	1	1	1	1	1	NaN
	0.846418	1	1	NaN	NaN	NaN
	0.462307	0.467402	1	0.521666	0.265314	0.065846
	0.470834	0.659471	0.87084	0.358131	NaN	NaN
	0.107769	0.333773	1	NaN	NaN	NaN
	0.405408	0.242267	0.600643	0.473959	0.911835	0.0640058
	0.549082	0.512216	0.66111	0.641114	0.805692	0.717408
	0.866363	0.809075	0.814515	0.855566	0.738028	0.695166
	0.124956	0.325533	0.524139	1	NaN	NaN
	0.308138	0.396499	NaN	NaN	NaN	NaN
	0.0227482	0.131965	0.100702	0.384017	0.283183	NaN
	NaN	0.718672	NaN	0.153476	0.17505	NaN
	1	1	1	0.264337	NaN	1
	NaN	NaN	1	0.781622	0.418821	0.839856
	0.305682	0.193517	0.384587	NaN	NaN	NaN
	0.990866	0.939025	0.634655	0.55868	NaN	1
	0.597749	0.285968	0.253321	0.69266	NaN	0.0926757
	1	1	0.604902	0.253643	0.317283	1
	0.875139	0.963637	NaN	NaN	NaN	NaN
	0.611227	0.873361	1	NaN	NaN	NaN
	1	1	0.99682	NaN	NaN	NaN
	0.0450159	0.0559179	0.107028	NaN	NaN	NaN
	0.438581	1	NaN	NaN	NaN	NaN
	0.111483	NaN	NaN	NaN	NaN	0.38915
	0.463662	0.443624	NaN	NaN	NaN	NaN
	NaN	NaN	0.94388	0.887438	0.960842	0.986279
	0.0218013	0.15088	0.676793	1	NaN	NaN
	0.403935	0.0649253	0.582422	NaN	NaN	NaN
	0.259558	0.433121	0.0217054	NaN	NaN	NaN
	0.0975625	0.181083	0.286033	NaN	NaN	NaN
	0.473162	0.17998	NaN	NaN	NaN	1
	NaN	NaN	0.293615	0.611423	0.10623	0.113644
	0.812401	0.644667	0.146361	0.464146	0.745085	NaN
	0.463303	0.471218	0.308628	1	NaN	NaN
	0.490497	0.164116	0.264662	NaN	NaN	NaN
	0.476282	0.371518	0.602241	NaN	NaN	NaN
	0.131419	NaN	NaN	NaN	1	NaN
	NaN	0.115523	0.0101594	0.402993	NaN	NaN
	0.0317701	0.158733	0.327444	NaN	NaN	NaN
	0.781756	0.553264	0.316903	0.20688	0.196811	NaN
	1	0.989108	1	0.833873	0.976173	0.816955
	NaN	1	NaN	0.413183	0.891353	NaN
	NaN	NaN	NaN	0.0161564	0.00265888	NaN
	0.192662	NaN	NaN	0.730812	NaN	NaN
	0.59416	0.832163	0.909232	NaN	NaN	NaN
	0.50188	0.405941	0.50335	0.108221	0.0335487	0.323765
	0.641658	0.793451	1	0.856507	NaN	NaN
	1	1	1	0.964225	0.214448	NaN
	0.340995	0.501649	0.710356	0.691461	0.944564	NaN
	NaN	NaN	1	0.592828	0.0181624	0.214243
	1	1	NaN	0.985217	NaN	0.13308
	0.18585	0.460693	0.217654	0.199567	0.503481	0.0112417
	0.5256	0.969424	NaN	0.0721704	NaN	0.301182
	0.211051	0.498845	0.427543	NaN	NaN	NaN
	0.20977	0.563366	0.0871959	NaN	NaN	NaN
	0.271577	0.697199	NaN	0.0250151	0.00714337	0.248475
	0.0412361	0.309444	0.379823	0.400466	0.710691	0.689086
	0.615143	NaN	NaN	0.267241	NaN	0.614876
	0.236615	0.338687	0.175498	NaN	NaN	NaN
	0.0929899	0.150651	0.106085	0.448473	NaN	NaN
	0.22288	0.297792	0.276774	0.00175847	NaN	NaN
	0.403791	0.328269	0.436843	0.181681	NaN	NaN
	0.178755	0.189603	0.0103505	0.0733272	NaN	NaN
	0.0254356	0.00206839	0.0854788	0.0579456	NaN	NaN
	NaN	NaN	NaN	0.190978	0.253844	1
	0.180315	1	NaN	0.425048	1	NaN
	1	1	NaN	0.128266	NaN	NaN
	0.603358	0.342141	0.00574999	0.504604	NaN	NaN
	NaN	NaN	0.654995	0.392757	0.290944	0.0932075
	0.730515	0.621535	0.590193	NaN	NaN	NaN
	0.84412	0.883198	NaN	NaN	NaN	NaN
	0.0663893	0.120274	0.103493	0.175925	NaN	NaN
	0.0638488	0.178597	0.180269	0.148457	NaN	NaN
	0.0472235	0.12758	0.253515	0.183164	NaN	NaN
	0.278029	0.664746	NaN	0.0450274	0.186975	0.316723
	0.575708	0.64624	NaN	NaN	0.293082	0.148013
	0.333105	0.457356	0.318557	0.117342	1	NaN
	NaN	0.466948	0.92999	0.924905	0.939129	NaN
	0.921782	0.825203	0.926915	0.737609	NaN	NaN
	0.341227	0.336676	NaN	NaN	NaN	NaN
	NaN	NaN	NaN	NaN	0.520317	0.570519
	0.0600306	0.152961	0.169678	0.403666	0.0837176	0.583874
	0.834346	1	1	1	NaN	NaN
	0.660477	NaN	NaN	NaN	NaN	0.00820915
	0.349784	0.367196	0.0119545	0.0743461	0.194642	0.170403
	0.616219	NaN	0.113109	0.0790275	NaN	0.196698
	0.314021	0.21218	NaN	NaN	NaN	NaN
	0.2127	1	NaN	NaN	NaN	NaN
	NaN	NaN	NaN	1	1	1
	0.0550978	0.136517	0.211377	0.149223	0.278018	0.186633
	0.0309346	0.251774	0.0664662	0.272924	NaN	NaN
	0.537558	0.528047	NaN	0.318162	0.754644	0.300289
	0.52454	0.419042	0.347546	0.322826	0.835547	0.756636
	1	1	0.915112	1	1	0.623954
	1	1	1	NaN	NaN	NaN
	0.646397	1	0.0402414	NaN	0.506355	NaN
	0.769542	0.547678	0.305033	NaN	NaN	NaN
	NaN	NaN	NaN	NaN	0.623886	0.668089
	0.645991	NaN	0.173484	0.0735484	NaN	NaN
	0.646685	NaN	1	NaN	NaN	NaN
	0.544035	0.0420868	NaN	NaN	NaN	NaN
	0.797759	0.947215	NaN	0.328959	NaN	NaN
	0.179758	0.350934	0.379564	NaN	NaN	0.61448
	0.946003	0.773002	0.625739	0.777446	0.617621	0.302396
	0.342536	NaN	1	NaN	NaN	NaN
	NaN	0.706185	0.665951	0.800723	0.413478	0.464216
	NaN	NaN	1	0.828642	1	1
	0.147486	NaN	0.221988	0.449249	NaN	NaN
	0.309608	NaN	0.616269	NaN	1	0.538722
	0.0816056	0.0579946	0.412293	0.622452	NaN	NaN
	0.300994	0.00758646	0.0311991	0.477013	NaN	NaN
	0.897228	0.776682	0.374134	0.0306957	0.323636	0.00106718
Figure 1h
	BF	DSI
Cells	1	0.999159		* note that BF is shown in index, and not the actual frequency. 1 corresponds to 4 kHz, and 17 corresponds to 64 kHz.
	5	-0.170759
	5	0.645109
	10	1
	10	0.227172
	9	-0.590594
	7	0.581903
	1	0.674788
	3	0.582787
	1	0.927162
	2	0.728841
	8	0.814321
	13	-0.619758
	1	-0.657961
	7	0.332515
	11	-0.218058
	4	0.157152
	7	0.0889773
	5	0.296249
	13	-0.279898
	1	-0.0713154
	5	0.360642
	5	0.442393
	2	0.480486
	1	0.232013
	1	-0.16361
	2	-0.356144
	13	0.0932303
	13	-0.137958
	12	-0.136405
	16	-0.834607
	13	-0.126032
	13	0.235004
	15	-1
	12	0.167717
	3	0.579732
	13	-0.833124
	1	-0.240318
	2	0.324354
	2	-0.0689563
	10	0.722846
	15	-0.460988
	10	-0.234357
	10	0.530271
	4	0.516303
	8	0.402604
	6	0.235757
	11	0.064381
	9	-0.00433279
	9	-0.00227113
	7	0.957963
	3	0.975542
	6	1
	8	0.65194
	2	0.643957
	8	-0.44681
	2	0.663306
	6	0.449734
	10	-0.114738
	6	0.93817
	6	0.258544
	4	0.510155
	7	0.291193
	7	0.299636
	9	0.34653
	7	0.28892
	10	0.513081
	7	0.251454
	10	0.0810845
	10	0.236188
	9	0.37884
	12	-0.170246
	12	0.0210981
	4	-0.392505
	8	0.716169
	8	0.479163
	6	0.687754
	3	0.855971
	12	-0.0606041
	12	0.0951876
	8	0.292427
	7	0.552405
	6	0.293198
	10	0.888803
	5	0.340418
	9	0.0333158
	10	0.878066
	9	0.406872
	8	0.27407
	4	0.321953
	10	0.153049
	10	-0.133487
	8	0.179558
	7	0.0695978
	10	-0.0803345
	8	0.480778

## Sheet: Figure 2
Figure 2. Direction selectivity is caused by the asymmetry of FM sweeps-evoked postsynaptic charge between FM directions.
Figure 2d
Excitatory charge (pC)
FM rate (oct/s)	2.5	5	10	20	40	80	160
Upward	12.985	7.87487	10.1218	5.21266	2.82352	0	0
Downward	10.0215	4.84701	2.34698	0.532577	0	0	0
FM rate (oct/s)	2.5	5	10	20	40	80	160
DSI_EPSC	0.128809	0.238004	0.623543	0.814602	1	0	0
Inhibitory charge (pC)
FM rate (oct/s)	2.5	5	10	20	40	80	160
Upward	63.255	38.5005	30.3089	32.7889	17.9105	6.346	12.3708
Downward	41.3647	6.53006	3.13886	11.5451	2.26277	1.00696	10.0758
FM rate (oct/s)	2.5	5	10	20	40	80	160
DSI_IPSC	0.209237	0.709972	0.812313	0.479175	0.775667	0.726108	0.102242
Figure 2e
FM rate (oct/s)	2.5	5	10	20	40	80	160
Absolute DSI EPSC	0.249411	0.199838	0.465151	0.626135	0.856898	0.327496	1
	0.128809	0.238004	0.623543	0.814602	1	0	0
	0.193404	0.185524	0.288689	0.852011	1	0.170242	0.173727
	0.592126	0.577329	0.309562	0.190498	0.230449	0.249288	0.0908716
	0.374736	0.0542214	0.132412	0.219735	0.511207	0.588726	0.268835
	0.727532	0.651994	0.380941	0.363379	0	0	0
	0.137335	0.0987102	0.166039	0.0994766	0	0	0
	0.277401	0.603426	1	0.444621	0.120304	1	0.056347
	0.0271138	0.208066	0.443497	0.287142	0.164753	0.685421	0.205581
FM rate (oct/s)	2.5	5	10	20	40	80	160
Absolute DSI IPSC	-0.167701	-0.014147	0.772201	0.624925	0.516683	0.670022	0.123935
	0.209237	0.709972	0.812313	0.479175	0.775667	0.726108	0.102242
	0.373131	0.454061	-0.00311522	0.32564	0.57878	0.802148	0.0439483
	-0.251015	-1	-1	-0.158941	-0.617538	-0.374907	-0.19549
	0.21612	-0.532523	0.252157	1	0.582348	0.391624	0.439231
	0.261826	-0.319957	-0.30139	0.0731724	0.408483	0.0641837	-1
	-0.665057	0.0101886	0.388816	0.711544	1	1	0.36011
Figure 2f
	DSI_EPSC	DSI_IPSC
Cell-rate pairs	0.199838	-0.014147
	0.238004	0.709972
	0.185524	0.454061
	0.0542214	-1
	0.651994	-0.532523
	0.0987102	-0.319957
	0.208066	0.0101886
	0.465151	0.772201
	0.623543	0.812313
	0.288689	-0.00311522
	-0.132412	-1
	0.380941	0.252157
	0.166039	-0.30139
	0.443497	0.388816
	0.626135	0.624925
	0.814602	0.479175
	0.852011	0.32564
	-0.219735	-0.158941
	0.363379	1
	-0.0994766	0.0731724
	0.287142	0.711544
	0.856898	0.516683
	1	0.775667
	1	0.57878
	-0.511207	-0.617538
	0.164753	1
	0.327496	0.670022
	-0.170242	0.802148
	-0.588726	-0.374907
	0.685421	1
Figure 2j
E-I peak interval (ms)
	preferred	non-preferred
Cell-rate pairs	-17.1	-34.3
	-1.2	4.3
	-0.4	0.4
	1.8	6.1
	-3.2	-4.5
	-46.2	3.7
	-3.7	-9.5
	1.8	-2.8
	-3.3	-3
	7.2	-4.1
	2.9	11.1
	8.8	34.9
	4.6	0.8
	-0.6	11.2
	-6
	-8.4
	-0.8
	49.9
	19.9
	-0.5
	14.1
	-8.3
	-16
	1.2
	0.3
	-0.5
	0.8
	1.6
	-0.8
	-0.3
Figure 2k
E-I rise interval (ms)
	preferred	non-preferred
Cell-rate pairs	-5.8	0.8
	-4.2	11.4
	-22.6	12.8
	-7.8	-3.1
	-11.3	-2.4
	-32	-0.3
	0.6	-12.3
	-0.8	-4.7
	2	-15
	9.7	14
	-6.6	17.7
	-1.7	-1
	-0.8	-2.2
	-11.4	6.7
	-11.4
	-11.1
	16.7
	-30.1
	-1.9
	-2.7
	9.9
	-8.6
	-7.4
	-2.7
	1.3
	15
	5.4
	6.8
	5.3
	3.1

## Sheet: Figure 3
Figure 3. SOM cells shape direction selectivity in A1.
Figure 3g
SOM-eNpHR3
All data points
	DSI_Ctrl	DSI_LED
Single-units	1	0.217209
	1	0.268293
	0.627907	0.0985915
	0.363636	0.388889
	1	0.538462
	0.0322581	0.10582
	0.0103093	0.072837
	0.182857	0.151448
	0.0968274	0.16446
	0.148482	0.192982
	0.100855	0.152778
	1	0.294461
	0.110512	0.205524
	0.133118	0.0706817
	0.132353	0.102848
	0.286213	0.00122699
	1	0.322581
	0.0892449	0.0526316
	0.285714	1
	1	0.0731707
	1	0.0761155
	1	1
	0.130435	1
	0.320513	0.0795699
	1	0.55
	0.820513	0.0598802
	1	1
	0.846154	0.421687
	0.0112749	0.159727
	0.121212	0.166667
	0.754386	0.0218978
	1	1
	0.395349	0.242424
	1	0.1
	0.92	0.548387
	0.0027027	0.0452962
	0.710145	0.516949
	1	0.483366
	1	0.41133
	1	1
	0.266241	0.0857756
	0.31982	0.217246
	0.316384	0.0839002
	0.260504	0.244444
	0.0207271	0.0957364
	0.137221	0.0636803
	0.0905109	0.00990884
	0.103074	0.1071
PV-eNpHR3
All data points
	DSI_Ctrl	DSI_LED
Single-units	0.40499	0.0391499
	0.466667	1
	1	1
	0.339318	0.346457
	0.04	0.348315
	1	1
	0.236769	0.320373
	0.347368	0.616667
	0.500982	0.177829
	1	0.0457516
	0.226904	0.309842
	0.0542636	0.0184697
	0.0227273	0.136842
	1	1
	0.0537849	0.200787
	1	1
	0.2	0.253333
	0.407407	0.846154
	0.166441	0.241689
	0.196347	0.0224337
	1	1
	0.194915	0.280166
	0.122363	0.0864865
	0.0525244	0.0666667
	1	1
	0.733333	0.212121
	0.385512	0.332604
	0.11811	0.203791
	1	1
	0.191489	0.0666667
	0.118388	0.275813
	1	1
	0.666667	1
	1	1
	0.111111	1
	0.652174	0.0526316
	0.22449	0.181818
	0.428571	0.384615
	1	0.893333
	0.39011	1
	0.218559	0.401274
	1	1
	0.317007	1.27558e-16
	1	1
	0.370679	0.474126
Figure 3h
Spontaneous firing increase (ratio compared to baseline)
	PV-eNpHR3	SOM-eNpHR3
Single-units	1.45946	1.25361
	0.536697	1.30435
	1.83713	1.31298
	1.65	2.04348
	1.5	0.965517
	2.26829	1.49744
	2.56731	0.612903
	0.59589	0.571429
	1.81579	0.875
	1.93269	1.23077
	1.8125	1.12139
	1.36294	0.617021
	1.63333	2.11765
	1.10821	0.363636
	2	1.1
	1.95	0.96
	0.806604	2.2
	0.653846	0.875
	1.2375	1.61905
	0.818182	0.4
	1.12332	1.61905
	5.5	4.16216
	3.75	1.48718
	0.783983	1.55556
	4.01613	0.991736
	1.5	0.837209
	0.573529	1.07895
	1	1.63855
	1.37019	1.5515
	1.125	2.4685
	2.19643	3.09574
	1.71429	0.995575
	1.36364	0.875839
	1.28409	1.68224
	0.845455	0.590164
	0.887755	0.321429
	1.09091	1.08033
	3.61765	0.416667
	1.62076	0.394737
	1.875	0.213235
	2.57547	1.76042
	1.66667	3.02308
	1.18293	2.20332
	2.08333	2.05932
	1.575	1.81034
	2.03333	2.28
	1.19492	0.170455
	1.16512	3.16837
	1.11538	0.926471
	4.22727	1.13098
	0.6	0.6
	1.29114	1.83333
	1.30357	2.1
	1.71429	1.29167
	1.87975	1.57317
	2.12195	2.62105
	1.12315	1.77778
	2.7	1.875
	1.36224	1.38571
	1.66887	1.62766
	2.88679	0.356643
	2.41667	2.375
	0.970588	1.28906
	1.15678	2.15094
	1.05634	1.72105
	0.963303	2.04255
	1.36901	1.92857
	1	2.43243
	1.5	0.681818
	1.35484	1.875
	1.63548	1.29851
	1.23165	0.1875
	0.475	0.980315
	1.18487	0.5625
	1.26396	0.666667
	1.5	1.95833
	1.19355	1.34862
	1.02632	11.1316
	0.906977	0.93
	1.5	1.4875
	1.11745	1.48562
	1.39024	2.22581
	1.275	0.721154
	4	1.7931
	1.64062	1.7448
	1.3875	1.15385
	1.13298	0.345652
	0.970588	1.85811
		1.5
		2.4759
		1.20382
		2.89286
		1.72159
		0.720339
		1.64803
		0.909091

## Sheet: Figure 6
Figure 6. A1 Neurons are Direction-Selective to Shorter FM Sweeps.
Figure 6c
Fcent position (oct)	-3.25	-2.75	-2.25	-1.75	-1.25	-0.75	-0.25	0.25	0.75	1.25	1.75	2.25	2.75	3.25
Percent responsive	1.09649	1.72414	1.89873	2.7193	7.33025	19.5964	24.2424	23.2843	14.8374	12.5683	10.9259	4.6875	1.38889	0
Figure 6d
absolute rate (oct/s)	2.5	5	10	20	40	80
DSI for individual cells	1	NaN	NaN	1	0.847397	NaN		* note that if a cell is not responsive to either upward or downward sweeps at the rate, DSI is NaN.
	1	0.653613	NaN	0.597972	0.735859	NaN
	0.300982	0.565613	0.4275	NaN	NaN	NaN
	0.935145	0.610273	0.915184	0.848481	NaN	NaN
	0.17861	0.408648	0.122999	0.842159	NaN	NaN
	0.729586	0.458279	NaN	NaN	NaN	NaN
	1	0.533978	0.443973	0.900676	0.15675	NaN
	0.383156	0.753662	0.937693	0.72865	NaN	NaN
	0.57657	0.626736	1	NaN	NaN	NaN
	0.787511	1	NaN	1	NaN	NaN
	0.0422523	0.030928	NaN	NaN	NaN	0.298695
	0.346368	0.203604	0.413691	0.503324	0.24125	0.626018
	0.555514	0.40708	0.23406	0.976899	0.511077	1
	0.512256	0.477469	0.0469904	NaN	NaN	1
	0.0960616	NaN	NaN	1	NaN	NaN
	0.536602	NaN	NaN	NaN	NaN	NaN
	1	NaN	NaN	NaN	NaN	NaN
	0.850583	NaN	NaN	NaN	NaN	NaN
	0.0413364	0.056611	1	NaN	NaN	NaN
	0.133064	0.140583	0.0181048	1	NaN	NaN
	0.0625437	0.133648	0.0631408	0.891252	1	NaN
	0.126983	0.544696	0.521356	NaN	NaN	NaN
	0.304864	0.260058	0.787753	NaN	NaN	NaN
	NaN	NaN	0.0967873	0.0451195	0.325337	0.948189
	NaN	0.223835	0.753667	0.0545898	0.0604356	0.659712
	NaN	0.0225491	0.924809	0.832863	1	NaN
	0.0631228	0.0537191	0.0762542	NaN	NaN	NaN
	0.149504	0.0440788	0.285523	NaN	NaN	NaN
	0.139639	0.191877	0.216145	NaN	NaN	NaN
	0.288037	0.0590512	0.841102	NaN	NaN	NaN
	0.354243	0.587395	NaN	NaN	NaN	NaN
	0.343533	0.527753	NaN	NaN	NaN	NaN
	0.737851	NaN	NaN	NaN	NaN	NaN
	NaN	NaN	NaN	NaN	0.681218	0.213454
	0.129587	0.117302	0.166256	NaN	0.445795	NaN
	0.155832	0.313075	0.292543	NaN	0.277401	0.0354278
	0.209596	0.13032	0.135162	NaN	NaN	NaN
	0.381308	0.44372	0.0920266	0.55806	0.23186	0.680129
	0.121981	0.0694629	0.174275	0.338859	0.0449169	0.207828
	0.260572	0.212043	0.245146	NaN	NaN	NaN
	0.787831	0.650252	NaN	0.00995722	NaN	NaN
	0.571898	0.0679042	0.331438	NaN	NaN	NaN
	0.715716	0.548454	1	NaN	NaN	NaN
	0.433278	1	NaN	NaN	NaN	NaN
	0.285706	0.450272	0.125659	0.655705	NaN	NaN
	0.182716	0.132188	0.528199	0.638597	NaN	NaN
	0.498778	0.394956	0.013668	0.408572	0.303633	NaN
	0.0647296	0.204868	0.298565	0.216036	0.360332	0.385942
	0.132225	NaN	NaN	NaN	NaN	NaN
	0.722354	NaN	NaN	NaN	NaN	NaN
	0.507657	NaN	NaN	NaN	NaN	NaN
	0.949585	0.713698	0.780113	0.246637	0.278603	NaN
	0.611758	NaN	NaN	NaN	NaN	NaN
	NaN	0.499194	NaN	NaN	NaN	NaN
	0.320654	0.317132	NaN	0.517004	NaN	NaN
	0.0791965	0.234417	0.0201636	0.433407	NaN	0.667862
	0.156333	0.581616	0.761548	NaN	NaN	NaN
	0.2801	0.271085	NaN	NaN	NaN	NaN
	0.306287	1	NaN	NaN	NaN	NaN
	NaN	1	NaN	1	NaN	NaN
	NaN	NaN	NaN	0.973892	NaN	NaN
	NaN	0.593322	NaN	NaN	NaN	NaN
	0.00733795	0.501333	1	NaN	NaN	NaN
	0.587897	0.124869	0.165063	0.291318	NaN	NaN
	0.26587	0.184038	0.123614	0.41269	1	NaN
	0.0895927	0.119748	0.189233	0.107318	0.518992	0.047306
	0.0641318	NaN	NaN	NaN	NaN	NaN
	0.143697	1	0.3017	0.629167	0.358778	NaN
	NaN	NaN	0.239107	NaN	0.10355	0.00246504
	NaN	1	NaN	NaN	0.60023	NaN
	0.0634264	0.44575	NaN	NaN	NaN	NaN
	NaN	NaN	0.681661	0.656658	0.0327216	0.217279
	0.260841	NaN	NaN	0.279701	NaN	0.738373
	0.834016	NaN	NaN	NaN	NaN	NaN
	NaN	1	NaN	NaN	NaN	NaN
	0.510076	NaN	NaN	NaN	NaN	NaN
	0.200376	NaN	NaN	NaN	1	NaN
	NaN	NaN	1	NaN	NaN	NaN
	NaN	NaN	NaN	0.0961824	1	NaN
	NaN	NaN	NaN	1	0.590701	0.161096
	NaN	0.134298	0.499167	0.00913884	NaN	NaN
	NaN	NaN	NaN	0.599551	NaN	NaN
	0.0271153	0.246375	0.112614	0.0604318	0.0529535	0.108138
	0.295051	0.200169	0.152431	0.171334	0.00201823	0.120742
	1	0.890659	0.661858	0.788445	0.678535	NaN
	0.180376	0.201577	0.363596	NaN	0.0886972	NaN
	0.0116616	0.0172316	0.138493	NaN	0.0418593	NaN
	0.116193	0.425505	NaN	NaN	NaN	NaN
	0.283473	0.523806	NaN	NaN	NaN	NaN
	0.73891	0.452981	0.791148	0.436245	0.480466	0.160115
	NaN	NaN	NaN	NaN	0.420257	0.588042
	1	0.805328	0.0398894	0.659934	NaN	NaN
	1	0.190686	0.102968	0.146693	1	NaN
	NaN	0.805233	NaN	NaN	NaN	NaN
	0.250071	0.0600497	0.306598	NaN	NaN	NaN
	0.176737	0.414642	0.437554	0.346962	NaN	NaN
	0.203249	0.163334	0.242329	0.287948	0.275917	NaN
	0.0717279	0.00285855	0.0789917	0.0354883	0.0383812	0.480777
	0.258722	0.661711	0.770034	0.13188	0.154454	0.403501
	0.0817073	0.272103	0.137188	0.398708	0.0473386	0.0380973
	0.0242317	0.372123	0.070049	0.0451512	0.409504	0.140973
	0.265207	NaN	NaN	NaN	0.356553	0.455321
	NaN	NaN	0.34331	0.309351	0.301444	0.166849
	NaN	NaN	NaN	0.120482	0.532048	0.047165
	0.0961283	0.0916416	0.0340364	0.179202	NaN	0.270034
	0.349819	0.147112	0.122449	0.0502557	0.0927565	0.193248
	NaN	1	NaN	NaN	NaN	NaN
	0.0120119	NaN	0.362168	NaN	NaN	NaN
	NaN	NaN	NaN	NaN	0.491055	NaN
	NaN	NaN	NaN	0.123349	NaN	NaN
	0.297338	0.425326	NaN	NaN	NaN	NaN
	0.855541	1	NaN	NaN	NaN	NaN
	0.998167	0.601369	0.318221	0.236973	0.0403163	0.0112084
	NaN	1	0.77543	0.341823	0.0810491	0.0499466
	0.794085	0.682914	0.722576	0.514597	0.056386	0.132643
	0.316051	0.473119	0.0276866	0.317701	NaN	NaN
	NaN	NaN	0.104338	0.310816	0.179132	0.137034
	NaN	NaN	1	0.552672	0.480412	0.651037
	0.0379111	0.0134692	0.0469972	0.251159	0.871507	NaN
	0.0341354	0.34961	0.679087	NaN	NaN	NaN
	0.195212	0.326832	NaN	NaN	NaN	NaN
	0.206939	0.255534	0.607	NaN	NaN	NaN
	0.0281218	0.659328	0.0543943	NaN	NaN	NaN
	0.220007	0.0614135	0.106677	1	NaN	NaN
	0.83987	0.633909	0.196064	0.338562	0.226057	0.296337
	1	0.90345	0.791811	NaN	NaN	0.5316
	0.244056	0.154032	NaN	NaN	NaN	NaN
	0.297775	0.43485	0.553189	0.183408	NaN	NaN
	0.0166508	0.339509	0.134373	NaN	NaN	NaN
	0.272332	0.60119	0.395519	NaN	NaN	NaN
	0.0294252	NaN	NaN	0.648928	NaN	NaN
	0.0450891	0.259163	0.415331	NaN	NaN	NaN
	0.350388	0.0493015	0.543014	NaN	NaN	0.887136
	0.57122	NaN	NaN	NaN	NaN	NaN
	0.957254	NaN	NaN	NaN	NaN	NaN
	NaN	1	NaN	0.648439	1	0.0397462
	1	0.392451	0.549119	0.00409257	0.196095	0.0645739
	0.894403	NaN	0.785941	0.663901	0.382066	0.495177
	1	0.472596	0.14932	0.654947	0.218266	0.219775
	NaN	NaN	0.539594	0.407119	NaN	NaN
	0.631514	NaN	NaN	NaN	NaN	NaN
	0.899899	0.493859	0.422177	0.790539	0.76187	NaN
	0.794466	0.811527	0.822109	0.661431	0.61621	0.228277
	0.157669	0.711224	NaN	NaN	NaN	NaN
	0.0927387	0.217843	0.890695	NaN	NaN	NaN
	0.249298	NaN	NaN	NaN	NaN	NaN
	0.226884	NaN	0.755752	NaN	NaN	NaN
	NaN	0.412546	0.552893	1	0.229919	NaN
	0.601765	0.0739261	0.270437	NaN	NaN	NaN
	0.0886309	NaN	NaN	0.380866	NaN	NaN
	0.0898541	0.927111	0.374725	NaN	NaN	NaN
	0.350292	0.655728	0.0798039	0.344663	NaN	NaN
	0.905969	NaN	NaN	NaN	NaN	NaN
	NaN	NaN	NaN	0.453328	0.632443	NaN
	0.742841	1	NaN	1	0.396099	0.409636
	0.78086	NaN	1	NaN	NaN	NaN
	NaN	NaN	NaN	0.27592	0.121109	0.241441
	NaN	NaN	NaN	NaN	0.275747	NaN
	0.816895	1	0.663815	1	NaN	NaN
	1	0.414538	NaN	0.759933	0.601628	0.667828
	0.271204	0.177319	0.120337	0.0738037	0.259876	0.0435825
	0.266939	0.158519	0.141982	0.266989	0.188835	NaN
	0.123227	0.023675	0.332472	0.397034	0.206643	NaN
	0.297066	0.773974	0.611906	0.754906	0.557959	0.824766
	0.479777	0.023827	0.772163	0.625218	1	NaN
	0.114722	0.0125928	0.123236	0.165183	0.0895991	0.19787
	0.423612	0.327626	0.261271	0.201483	0.556252	0.530472
	0.619845	0.787002	0.926089	0.929442	NaN	NaN
	0.113097	0.576883	0.280859	NaN	NaN	NaN
	0.170119	0.0618408	0.492384	NaN	NaN	NaN
	0.0417011	0.0475731	0.461608	0.480107	NaN	NaN
	0.104118	0.249278	NaN	NaN	NaN	NaN
	0.0102393	NaN	NaN	NaN	NaN	NaN
	0.24536	0.176699	0.366198	0.192171	0.211989	NaN
	0.249776	0.342413	0.219785	NaN	NaN	NaN
	NaN	NaN	NaN	NaN	NaN	1
	NaN	NaN	NaN	NaN	NaN	1
	NaN	1	0.610299	NaN	NaN	NaN
	NaN	NaN	NaN	NaN	NaN	1
	NaN	NaN	NaN	0.746659	NaN	NaN
	1	NaN	NaN	NaN	NaN	NaN
	0.447203	0.0253061	0.551899	NaN	NaN	NaN
	0.0107607	NaN	NaN	NaN	NaN	NaN
	0.0995668	0.0691203	NaN	NaN	NaN	NaN
	0.0357946	0.236505	NaN	NaN	NaN	NaN
	0.42709	0.810222	NaN	NaN	NaN	NaN
	NaN	NaN	NaN	0.785673	NaN	NaN
	NaN	NaN	1	NaN	NaN	NaN
	NaN	NaN	NaN	0.609123	0.411402	0.0459269
	NaN	NaN	0.382534	0.39369	0.325445	1
	NaN	NaN	NaN	1	0.642397	1
	1	1	1	NaN	NaN	NaN
	NaN	NaN	0.233679	1	NaN	NaN
	NaN	NaN	1	1	NaN	NaN
	0.0229088	0.19938	0.120175	NaN	NaN	NaN
	0.275076	0.651871	NaN	NaN	NaN	NaN
	NaN	0.0876279	NaN	NaN	NaN	NaN
	1	1	NaN	NaN	NaN	NaN
	0.534304	0.299266	0.371428	NaN	0.33801	NaN
	0.327587	0.121061	0.296684	0.47088	NaN	NaN
	0.335602	0.21479	0.723705	1	NaN	NaN
	NaN	NaN	1	0.510108	1	NaN
	NaN	NaN	0.658237	0.420884	0.306542	NaN
	NaN	NaN	NaN	NaN	NaN	0.00877793
	NaN	0.971285	NaN	NaN	NaN	0.391083
	1	NaN	0.0464449	NaN	NaN	NaN
	0.570581	NaN	NaN	NaN	NaN	NaN
	1	NaN	NaN	NaN	NaN	NaN
	0.800776	1	NaN	NaN	NaN	0.626878
	0.448722	NaN	NaN	NaN	NaN	NaN
	NaN	0.41451	0.567649	0.795223	NaN	NaN
	NaN	NaN	0.530486	NaN	NaN	NaN
	NaN	NaN	0.586277	0.134224	NaN	NaN
	NaN	NaN	NaN	1	NaN	NaN
	NaN	NaN	NaN	0.1069	NaN	NaN
	NaN	NaN	0.640261	0.152427	0.744779	NaN
	NaN	NaN	NaN	1	1	NaN
	0.677485	0.111487	NaN	NaN	1	NaN
	0.143415	NaN	NaN	NaN	NaN	NaN
	0.33385	0.388024	0.849257	NaN	NaN	NaN
	NaN	0.374363	NaN	NaN	NaN	NaN
	1	0.128901	0.166714	1	NaN	NaN
	1	0.161431	0.575926	0.130058	NaN	NaN
	NaN	NaN	1	1	1	NaN
	NaN	NaN	0.876681	0.682065	0.434034	NaN
	0.39671	0.471965	NaN	NaN	NaN	NaN
Figure 6e
Relative Fcent position	-1.5 to -1	-1 to -0.5	-0.5 to 0	0 to 0.5	0.5 to 1	1 to 1.5
DSI for individual cell-Fcent pairs	0.710186	-6.91094e-05	-0.971916	0.878246	0.117579	0.0866087
	0.15775	-0.00597007	-0.58248	0.0407863	0.822486	-0.377738
	-0.261751	0.0323618	0.329457	0.659282	0.658579	0.404343
	-0.629844	-0.731404	-0.132226	0.498819	0.616373	0.0219908
	-0.780643	-0.358887	-1	0.536602	0.871467	-0.768757
	0.0602727	-0.132225	-0.108568	-0.850583	0.0233727	0.0349599
	0.0701861	0.333635	0.376446	0.0153566	0.4339	0.397106
	1	0.359245	0.0729138	-0.226393	0.284831	0.834796
	0.165513	-0.0641318	-0.433672	0.158442	-0.768906	0.275726
	0.445859	-0.143364	-0.242281	0.421416	0.264172	0.169358
	-0.400991	1	-0.24801	-0.0725095	0.737851	0.375795
	-0.133268	-1	-0.722354	-0.0268114	-0.0670712	0.400973
	-0.0919289	-0.106822	-0.123192	0.662669	0.0157889	0.0614417
	-0.0603831	-0.202303	-0.973892	-0.0342046	0.123015	-1
	0.273765	0.0875284	-0.323078	0.507657	-0.0710299	0.658861
	-0.874677	-0.323871	-0.121678	0.611758	0.15803	0.549664
	0.979334	0.0547225	-0.066136	0.0595005	0.558827	0.117734
	1	0.260272	0.510076	0.375221	-0.013975	0.640709
	-0.144757	0.116738	-0.565955	0.593322	-0.682504	-0.349578
	-0.0338797	-0.681412	-0.235688	-0.234737	-0.499194	-0.316063
	-1	0.49957	-0.0274841	0.0535989	0.276259	-1
	-0.716806	-0.672849	-0.0331296	-0.128493	-1	-0.218769
	-0.0957341	0.479973	-0.506666	0.834016	-0.121259	0.648078
	0.227028	-0.905969	-0.273137	0.318164	0.242042	0.135776
	-0.0394537	-0.798483	0.140744	0.315241	0.548433	0.555004
		-0.150482	-0.00971276	0.599551	0.34469	-0.930665
		1	-0.491055	0.0649841	-0.489647	0.0552311
		-0.801874	-0.343701	-0.039348	0.805233	0.100802
		1	-0.274696	0.619195	0.0447127	-1
		-0.0107607	-0.353035	-0.209572	-0.228107	-0.0355811
		-1	-0.168088	-0.204325	-0.105492	-0.0788136
		1	-0.266658	-0.0043124	-0.28796
		0.410261	-0.717398	0.135167	1
		-0.00877793	0.27627	-0.0276163	0.0127851
		1	0.503509	-0.123349	0.697389
		0.520151	0.0379627	0.907618	0.294771
		1	-0.557166	0.245716
		-0.488319	0.136671	0.0521533
		-0.115123	-0.7145	-0.198018
			0.163125	0.228971
			-0.732791	-0.0503482
			-1	0.147734
			-1	-0.57122
			0.198313	0.588063
			-0.0926406	0.631514
			-0.383691	-0.0727222
			-0.410843	0.319317
			0.0820821	0.312816
			1	0.532711
			0.155815	0.275747
			-0.461695	0.129944
			0.746298	0.499265
			-0.676905	0.0956114
			-0.226715	-0.207417
			-0.1069	-0.138934
			0.143415	0.237349
			-0.381323	0.746659
			0.114177	-0.0960781
				-0.500354
				-0.169067
				-1
				0.0817387
				-0.425974
				0.570581
				0.448722
				-0.530486
				0.573814
				0.0896579
				1

## Sheet: Figure 7
Figure 7. Simple schematic for the generation of direction selectivity by network suppression.
Figure 7b
	BF	BFslow-BFfast (oct)
Cells	2	1.75			* note that BF is indicated in index, 1 = 4kHz, 17 = 64kHz
	13	-1.75
	13	-1.25
	11	0.25
	12	0
	11	0.25
	15	-2
	11	-1
	6	-0.25
	11	0.75
	13	0
	7	1.25
	4	0.75
	6	0.5

## Sheet: Sup Fig 1
Supplementary Figure 1: Quantification of FM rates and ranges in mouse vocalizations.
Supplementary Figure 1b
B6, pups calls
FM rate (oct/s)	-55	-45	-35	-25	-15	-5	5	15	25	35	45	55
usage percentage in each mouse	0.189753	0.189753	1.32827	6.07211	27.3245	36.2429	20.3036	6.26186	1.13852	0.759013	0.189753	0
	0.143988	1.15191	1.79986	6.1915	21.5263	42.2606	20.4464	4.39165	1.58387	0.287977	0.215983	0
	0.355932	0.813559	2.47458	9.74576	28.3898	30.7966	17.339	6.20339	2.62712	1.05085	0.135593	0.0677966
	0.225734	0.225734	2.0316	4.51467	17.3815	39.2777	25.0564	6.32054	3.16027	0.902935	0.451467	0.451467
	0.222934	0.640936	2.21541	7.0503	20.2452	40.7552	22.9901	4.23575	1.18434	0.348335	0.0975338	0.0139334
	0.280308	0.630694	0.981079	5.8164	24.4569	39.3132	20.7428	5.11563	1.822	0.560617	0.210231	0.0700771
	0.310452	1.03484	2.69058	7.89928	25.1121	34.7361	17.2818	5.62263	3.72542	1.24181	0.172473	0.172473
CBA, pups calls
Freq range (oct)	-55	-45	-35	-25	-15	-5	5	15	25	35	45	55
usage percentage in each mouse	0.163666	0.294599	0.91653	3.01146	14.9591	40.8838	25.1391	9.42717	3.56792	1.24386	0.360065	0.0327332
	0.215776	0.479501	0.815152	2.97291	11.0046	41.5488	32.3184	6.30544	3.50036	0.719252	0.0719252	0.0479501
	0.363168	0.69119	1.6284	3.28022	12.0314	46.8135	29.1354	4.41659	1.32381	0.199157	0.0702905	0.0468604
	0.0735159	0.477853	1.45194	5.20125	13.3064	39.0369	25.7306	7.55376	4.06175	1.8379	0.882191	0.385958
BALB, pups calls
Freq range (oct)	-55	-45	-35	-25	-15	-5	5	15	25	35	45	55
usage percentage in each mouse	0.574713	2.29885	0.574713	3.44828	17.2414	27.5862	28.7356	10.3448	4.02299	2.29885	2.29885	0.574713
	0.257732	0.773196	3.09278	6.95876	14.433	38.1443	18.0412	7.73196	3.09278	2.31959	3.09278	2.06186
	0.40404	0.686869	1.25253	2.74747	8.92929	40.0808	32.4444	6.18182	3.63636	2.0202	1.29293	0.323232
	0.239234	0.717703	2.87081	4.30622	11.8421	35.6459	30.9809	6.10048	3.4689	2.27273	0.956938	0.598086
B6, male calls
FM rate (oct/s)	-55	-45	-35	-25	-15	-5	5	15	25	35	45	55
usage percentage in each mouse	0.0475511	0.285307	1.37898	4.66001	13.2192	25.535	30.2425	15.1213	6.08654	2.2349	1.09368	0.0951022
	0	0.866551	2.07972	5.37262	15.078	27.7296	27.5563	10.7452	7.45234	2.07972	1.03986	0
	0	0.579151	1.1583	5.21236	12.9344	32.4324	29.7297	11.583	3.861	2.12355	0.3861	0
	0.415512	0.692521	3.4626	8.86427	19.3906	31.1634	28.5319	5.47091	1.66205	0.207756	0.138504	0
	0.124507	0.456526	1.39033	4.19174	13.5194	27.5991	32.4134	12.5441	5.03216	2.00249	0.549907	0.176385
CBA, male calls
FM rate (oct/s)	-55	-45	-35	-25	-15	-5	5	15	25	35	45	55
usage percentage in each mouse	0.0510031	0.0510031	0.459028	1.56409	4.86229	15.6749	42.2985	28.8847	5.62734	0.391023	0.136008	0
	0.197433	0.394867	0.88845	3.65252	8.83514	19.7927	37.2655	21.4709	6.36723	0.789733	0.148075	0.197433
	0	0.0319183	0.383019	2.17044	8.45835	23.2365	46.6965	16.7571	2.13853	0.0638366	0.0638366	0
BALB, male calls
FM rate (oct/s)	-55	-45	-35	-25	-15	-5	5	15	25	35	45	55
usage percentage in each mouse	0.080591	0.268637	1.35662	6.89053	23.358	26.3533	19.5702	11.8872	6.2861	2.60578	1.06111	0.282069
	0.118263	0.35479	1.08126	4.44332	14.3436	22.3517	26.4572	15.087	8.54874	3.61548	2.29769	1.3009
B6, pain vocal
FM rate (oct/s)	-55	-45	-35	-25	-15	-5	5	15	25	35	45	55
usage percentage in each mouse	0.0912409	0.182482	0.570255	1.20894	5.7938	24.7035	58.5995	6.20438	1.87044	0.570255	0.114051	0.0912409
	0.501433	0.716332	1.2894	3.58166	8.45272	21.9914	52.5072	5.58739	3.4384	1.2894	0.358166	0.286533
	0.334448	0.83612	2.67559	7.69231	20.9866	20.4013	33.1104	7.19064	3.92977	1.83946	0.501672	0.501672
	0.262177	0.800331	1.58686	4.92618	13.6608	23.0026	39.8786	10.3905	3.20132	1.39368	0.689941	0.206982
	0	0.326797	1.07376	5.36881	14.239	24.3231	43.7442	7.46965	2.19421	0.980392	0.186741	0.0933707
CBA, pain vocal
FM rate (oct/s)	-55	-45	-35	-25	-15	-5	5	15	25	35	45	55
usage percentage in each mouse	0.27933	0.698324	2.09497	4.88827	18.2961	31.9832	38.4078	2.23464	0.698324	0.418994	0	0
	0.268787	0.492776	2.22869	7.22365	18.7479	24.034	38.3246	5.53253	2.0383	0.582372	0.391981	0.134394
	0.221297	0.442593	1.21713	3.1372	11.2861	23.7438	50.41	5.95548	1.99167	1.00885	0.390523	0.195262
BALB, pain vocal
FM rate (oct/s)	-55	-45	-35	-25	-15	-5	5	15	25	35	45	55
usage percentage in each mouse	0	0.0555247	0.166574	1.44364	8.55081	31.3159	48.5841	7.27374	2.05441	0.333148	0.166574	0.0555247
	0	0	0.143988	0.599952	2.92777	24.742	64.0989	6.47948	0.863931	0.143988	0	0
	0	0.143974	0.431921	1.78939	7.65117	29.1238	52.427	6.45825	1.56314	0.26738	0.0822707	0.061703
Supplementary Figure 1c
B6, pups calls
Freq range (oct)	0.1	0.3	0.5	0.7	0.9	1.1	1.3	1.5	1.7	1.9	2.1	2.3	2.5	2.7	2.9	3.1	3.3	3.5	3.7	3.9
usage percentage in each mouse	80.5882	19.4118	0	0	0	0	0	0	0	0	0	0	0	0	0	0	0	0	0	0
	69.6809	26.5957	3.7234	0	0	0	0	0	0	0	0	0	0	0	0	0	0	0	0	0
	44.4162	36.0406	17.7665	1.69205	0	0.0846024	0	0	0	0	0	0	0	0	0	0	0	0	0	0
	89.8734	10.1266	0	0	0	0	0	0	0	0	0	0	0	0	0	0	0	0	0	0
	62.5	24.6658	11.4305	1.40374	0	0	0	0	0	0	0	0	0	0	0	0	0	0	0	0
	74.2424	19.9495	5.55556	0.252525	0	0	0	0	0	0	0	0	0	0	0	0	0	0	0	0
	63.7741	23.6915	11.157	1.37741	0	0	0	0	0	0	0	0	0	0	0	0	0	0	0	0
CBA, pups calls
Freq range (oct)	0.1	0.3	0.5	0.7	0.9	1.1	1.3	1.5	1.7	1.9	2.1	2.3	2.5	2.7	2.9	3.1	3.3	3.5	3.7	3.9
usage percentage in each mouse	60.9403	28.7523	8.4991	1.80832	0	0	0	0	0	0	0	0	0	0	0	0	0	0	0	0
	71.3918	24.6134	3.35052	0.64433	0	0	0	0	0	0	0	0	0	0	0	0	0	0	0	0
	72.6084	14.384	10.5299	1.7894	0.688231	0	0	0	0	0	0	0	0	0	0	0	0	0	0	0
	41.0086	56.2322	2.75928	0	0	0	0	0	0	0	0	0	0	0	0	0	0	0	0	0
BALB, pups calls
Freq range (oct)	0.1	0.3	0.5	0.7	0.9	1.1	1.3	1.5	1.7	1.9	2.1	2.3	2.5	2.7	2.9	3.1	3.3	3.5	3.7	3.9
usage percentage in each mouse	62.845	31.4225	5.73248	0	0	0	0	0	0	0	0	0	0	0	0	0	0	0	0	0
	52.3179	31.7881	15.894	0	0	0	0	0	0	0	0	0	0	0	0	0	0	0	0	0
B6, male songs
Freq range (oct)	0.1	0.3	0.5	0.7	0.9	1.1	1.3	1.5	1.7	1.9	2.1	2.3	2.5	2.7	2.9	3.1	3.3	3.5	3.7	3.9
usage percentage in each mouse	78.1501	18.7668	2.68097	0.402145	0	0	0	0	0	0	0	0	0	0	0	0	0	0	0	0
	73.2394	23.0047	3.28638	0.469484	0	0	0	0	0	0	0	0	0	0	0	0	0	0	0	0
	80.3191	17.5532	2.12766	0	0	0	0	0	0	0	0	0	0	0	0	0	0	0	0	0
	85.4688	12.6562	1.40625	0.46875	0	0	0	0	0	0	0	0	0	0	0	0	0	0	0	0
	68.1799	22.2407	8.37151	1.20783	0	0	0	0	0	0	0	0	0	0	0	0	0	0	0	0
CBA, male songs
Freq range (oct)	0.1	0.3	0.5	0.7	0.9	1.1	1.3	1.5	1.7	1.9	2.1	2.3	2.5	2.7	2.9	3.1	3.3	3.5	3.7	3.9
usage percentage in each mouse	38.7814	51.8375	9.18762	0.193424	0	0	0	0	0	0	0	0	0	0	0	0	0	0	0	0
	57.5	31.3636	11.1364	0	0	0	0	0	0	0	0	0	0	0	0	0	0	0	0	0
	74.1525	25.2825	0.564972	0	0	0	0	0	0	0	0	0	0	0	0	0	0	0	0	0
BALB, male songs
Freq range (oct)	0.1	0.3	0.5	0.7	0.9	1.1	1.3	1.5	1.7	1.9	2.1	2.3	2.5	2.7	2.9	3.1	3.3	3.5	3.7	3.9
usage percentage in each mouse	24.1747	35.7827	33.8658	5.96379	0.212993	0	0	0	0	0	0	0	0	0	0	0	0	0	0	0
	39.3805	29.7345	24.3363	6.10619	0.442478	0	0	0	0	0	0	0	0	0	0	0	0	0	0	0
B6, pain calls
Freq range (oct)	0.1	0.3	0.5	0.7	0.9	1.1	1.3	1.5	1.7	1.9	2.1	2.3	2.5	2.7	2.9	3.1	3.3	3.5	3.7	3.9
usage percentage in each mouse	72.8632	19.4444	4.70085	1.28205	1.06838	0.42735	0	0	0.213675	0	0	0	0	0	0	0	0	0	0	0
	67.4757	20.3883	6.31068	1.45631	1.45631	1.94175	0.970874	0	0	0	0	0	0	0	0	0	0	0	0	0
	49.7354	23.2804	10.0529	7.40741	4.7619	2.1164	1.5873	0	1.0582	0	0	0	0	0	0	0	0	0	0	0
	53.3471	26.0556	12.1524	5.25232	1.75077	0.720906	0.514933	0.205973	0	0	0	0	0	0	0	0	0	0	0	0
	56.044	26.3736	9.52381	7.32601	0.732601	0	0	0	0	0	0	0	0	0	0	0	0	0	0	0
CBA, pain songs
Freq range (oct)	0.1	0.3	0.5	0.7	0.9	1.1	1.3	1.5	1.7	1.9	2.1	2.3	2.5	2.7	2.9	3.1	3.3	3.5	3.7	3.9
usage percentage in each mouse	63.6364	26.4463	9.91736	0	0	0	0	0	0	0	0	0	0	0	0	0	0	0	0	0
	63.2829	20.3744	10.2232	3.59971	1.43988	0.935925	0.0719942	0.0719942	0	0	0	0	0	0	0	0	0	0	0	0
	70.8596	20.204	5.87664	1.65129	1.21418	0.194269	0	0	0	0	0	0	0	0	0	0	0	0	0	0
BALB, pain songs
Freq range (oct)	0.1	0.3	0.5	0.7	0.9	1.1	1.3	1.5	1.7	1.9	2.1	2.3	2.5	2.7	2.9	3.1	3.3	3.5	3.7	3.9
usage percentage in each mouse	91.2338	8.11688	0.649351	0	0	0	0	0	0	0	0	0	0	0	0	0	0	0	0	0
	86.2288	12.0763	1.27119	0.211864	0.211864	0	0	0	0	0	0	0	0	0	0	0	0	0	0	0
	78.4615	18.7692	2.15385	0.461538	0.153846	0	0	0	0	0	0	0	0	0	0	0	0	0	0	0

## Sheet: Sup Fig 2
Supplementary Figure 2. Enhanced direction selectivity in the awake state compared to the anesthetized state.
Awake
Absolute rate (oct/s)	2.5	5	10	20	40	80
Absolute DSI	0.168142	1	1	0.428571	1	NaN		* note that if a cell is not responsive to either upward or downward sweeps at the rate, DSI is NaN.
	0.529412	0.333333	0.111111	NaN	0.230769	0.2
	1	NaN	NaN	1	1	NaN
	0.0909091	0.326316	0.230769	0.293413	0.310345	0
	0.333333	0.0638298	NaN	NaN	1	0.409091
	0.311475	1	NaN	NaN	1	0.25
	NaN	1	1	1	0.756098	NaN
	0.0214592	0.438596	0.125	0.454545	0.4	NaN
	0.337662	0.130435	0.418182	1	NaN	NaN
	NaN	NaN	NaN	1	1	0.809524
	0.28	0.789474	1	1	NaN	NaN
	NaN	1	NaN	NaN	NaN	NaN
	0.32342	NaN	0.397647	0.673469	0.727273	0.272727
	1	1	1	NaN	NaN	NaN
	0.0458716	0.0630631	0.267606	NaN	NaN	NaN
	0.139073	0.586957	0.317073	0.893333	0.0447761	0.111111
	0.217949	0.0526316	1	NaN	NaN	NaN
	0.925926	1	0.0909091	NaN	1	1
	0.0258303	0.430657	0.40625	NaN	NaN	NaN
	0.106195	0.103896	0.278689	0.2	0.290323	NaN
	0.0191083	0.166667	0.191781	0.0670554	0.183673	0.128205
	0.166667	0.428571	1	1	1	NaN
	0.851852	0.555556	NaN	NaN	NaN	NaN
	0.276923	0.0114943	0.737705	1	1	NaN
	0.0847458	0.0882353	0.263158	0.677419	0.217391	0.0196078
	1	NaN	NaN	NaN	1	0.0909091
	0.263804	0.4	1	1	NaN	0.333333
	1	0.166667	NaN	NaN	1	NaN
	1	0.170732	0.28	1	1	0.5
	NaN	1	NaN	1	0.0243902	0.2
	0.272727	0.125	NaN	NaN	NaN	NaN
	0.588235	0.0666667	NaN	NaN	NaN	NaN
	NaN	1	1	1	1	NaN
	0.125	1	1	NaN	0.645161	0.04
	1	0.116279	0.28	0.59322	NaN	NaN
	1	NaN	NaN	NaN	NaN	NaN
	0.315789	0.173913	0.454545	0.72549	NaN	NaN
	0.30137	0.538462	0.176471	1	NaN	NaN
	0.7	0.716129	0.541985	0.0810811	0.350211	0.521739
	NaN	1	NaN	0.176471	NaN	NaN
	1	1	0.466667	1	1	0.466667
	0.0160428	0.0784314	0.0169492	0.185629	0.255814	0.2
	0.18797	0.333333	1	0.111111	0.105882	0.157895
	0.158621	7.83687e-17	0.138462	0.291667	0.150327	0.230769
	NaN	1	0.833333	1	NaN	NaN
	0.0764526	0.0280374	0	0.0180505	0.0200445	0.0853659
	0.211268	NaN	1	NaN	1	0.181818
	0.364583	0.0813953	0.372093	0.203065	0.125	0.0140845
	0.0608696	0.025641	1	1	NaN	NaN
	0.0151515	0.0252101	0.333333	0.123596	0.325153	0.0232558
	1	NaN	1	NaN	NaN	NaN
	0.0819672	0.17757	0.0508475	0.242718	0.621622	0.285714
	0.00371747	0.086262	0.280899	0.283582	0.209877	0.0714286
	1	0.321101	0.230769	NaN	NaN	0.5
	0.277419	0.333333	0.411765	0.0769231	0.421053	0.2
	0.244898	0.0188679	1	NaN	NaN	NaN
	0.302632	0.322034	0.0212766	NaN	0.363636	0.454545
	1	1	NaN	NaN	NaN	NaN
	0.478261	0.958333	0.6	0.244444	NaN	0.422222
	0.221053	0.153846	0.363636	1	NaN	NaN
	NaN	NaN	NaN	0.0769231	0.320755	NaN
	0.109489	0	0.578947	0.828571	0.4375	NaN
	0.666667	NaN	NaN	NaN	1	1
	0.833333	0.714286	NaN	NaN	NaN	NaN
	NaN	0.75	NaN	0.428571	0.966102	0.755102
	0.0857143	0.75	0.857143	NaN	NaN	NaN
	NaN	NaN	NaN	0.142857	0.0790191	0.119048
	1.66533e-16	0.448276	0.733333	NaN	NaN	NaN
	1	NaN	NaN	NaN	NaN	NaN
	0.423423	0.2	NaN	1	NaN	NaN
	0.0422535	0.0434783	NaN	NaN	NaN	NaN
	0.520548	NaN	0.108108	0.231638	0.292683	0.295775
	0.146919	0.317647	0.264151	0.0604982	0.0162602	0.361345
	0.0238095	0.0816327	0.666667	0.695238	0.2	0.172414
	1	1	NaN	1	NaN	0.560976
	1	NaN	NaN	1	NaN	NaN
	0.482143	0.44186	0.5	NaN	0.25	0.0769231
	0.0215827	0.123596	0.0238095	0.0513834	0.137931	0.179487
	0.178947	0.490196	1	0.174312	1	1
	0.0267062	0.0434783	0.272727	0.277778	0.311111	0.0731707
Anesthetized
Absolute rate (oct/s)	2.5	5	10	20	40	80
Absolute DSI	0.166667	0.0693069	0.232323	0.339056	0.38756	0.0721649		* note that if a cell is not responsive to either upward or downward sweeps at the rate, DSI is NaN.
	0.544554	1	0.464789	0.344828	0.467337	0.311828
	1	1	1	1	0.378151	0.657143
	0.502762	0	0.313433	0.00483092	0.366667	0.578947
	0.169399	0.0458716	0.0263158	0.219512	0.115789	NaN
	0.216867	0.417722	0.0666667	0.030303	NaN	NaN
	0.0100719	0.0166113	0	0.0955166	0.159664	0.202312
	0.333333	0.333333	0.25	0.322835	0.0133333	0.151515
	1	NaN	NaN	NaN	1	1
	NaN	NaN	1	1	NaN	NaN
	0.894737	0.5	0.727273	0.222222	0.333333	NaN
	NaN	NaN	1	NaN	NaN	0.478261
	0.0434783	0.0285714	0.411765	NaN	NaN	NaN
	0.0188261	0.116652	0.141631	0.0616759	0.0623229	0.244828
	0.0453956	0.0649351	0.126316	0.143413	0.0383142	0.234899
	0.803922	0.692308	1	NaN	NaN	NaN
	0.0265487	0.446809	0	NaN	NaN	NaN
	0.121951	1	0.777778	NaN	NaN	NaN
	0.528302	0.213483	0.163636	0.323308	0.483146	0.818182
	0.0723404	0.0763052	0.184	0.314554	0.742574	0.666667
	0.0103093	0.210526	0.2	NaN	NaN	NaN
	0.202381	0.0275229	0.0681818	0.272727	0.355932	0.2
	0.243902	0.166667	0.0886076	0.0666667	NaN	NaN
	1	1	NaN	NaN	NaN	NaN
	0.184652	0.149123	0.649351	0.0987124	0.0521092	0.138889
	0.415094	0.44186	0.188406	0.108108	0	0.212121
	0.0526316	1	NaN	0.265823	NaN	NaN
	0.703704	NaN	0.125	0.129412	NaN	0.297297
	0.210762	0.193416	0.22449	0.1477	0.00677201	0.0695652
	0.0617284	0.219512	0.111111	0.333333	NaN	NaN
	NaN	0.52381	0.269841	0.341176	0.296703	0.0875576
	0.0288066	0.2	0.0379747	0.0362694	0.291262	0.162393
	0.3	0.923077	0.230769	0.297297	0	0.466667
	0.555556	1	0.304348	0.0588235	0.348837	1
	0.442786	0.246479	0.19598	0.190123	0.00315457	0.00680272
	1	0.428571	0.304348	0.458937	0.454545	0.00952381
	NaN	NaN	NaN	NaN	0.04	0.269841
	1	0.388235	0.189655	0.116418	0.148052	0.165644
	NaN	0.461538	0.0833333	0.414634	0.254902	0.538462
	1	0.0294118	0.1	0.157895	0.231293	0.0070922
	1	1	0.111111	NaN	0.0222222	NaN
	NaN	0.714286	NaN	0.384615	NaN	NaN
	1	1	0.176471	0.764706	1	NaN
	0.0514286	0.122581	0.0363636	0.619048	0.00934579	0.103448
	0.829787	1	1	1	NaN	NaN

## Sheet: Sup Fig 3
Supplementary Figure 3. VGAT-positive inhibitory neurons show direction selective properties similar to pyramidal cells.
Supplementary Figure 3b
absolute rate (oct/s)	2.5	5	10	20	40	80
fraction responsive (%)	41.4634	30.7927	28.0488	19.8171	10.9756	9.14634
Supplementary Figure 3c
absolute rate (oct/s)	2.5	5	10	20	40	80
DSI for individual cells	0.140807	0.157521	NaN	0.41956	0.175257	0.116603		* note that if a cell is not responsive to either upward or downward sweeps at the rate, DSI is NaN.
	0.46248	0.444422	0.450155	NaN	0.213977	NaN
	0.180098	0.441937	0.121178	0.369542	0.489701	0.149591
	0.642212	0.711184	1	NaN	NaN	NaN
	0.74913	0.947147	1	NaN	NaN	NaN
	0.617386	0.750288	1	NaN	NaN	NaN
	1	1	1	0.444469	1	1
	0.577426	0.567212	0.237354	0.0627817	NaN	NaN
	0.538697	0.744012	0.300662	0.0571302	1	NaN
	0.747406	0.710964	0.97763	0.0653111	NaN	NaN
	0.511013	0.778031	0.498531	0.278394	NaN	NaN
	0.363445	1	NaN	0.17113	0.7434	NaN
	0.613501	0.587198	0.373521	0.183116	NaN	NaN
	0.50218	0.757978	0.384691	0.150122	NaN	NaN
	1	NaN	0.621557	0.350066	NaN	NaN
	1	1	1	0.615425	NaN	NaN
	0.544502	0.888491	NaN	NaN	NaN	NaN
	0.0847513	NaN	0.0795624	NaN	NaN	NaN
	0.653394	0.60357	1	0.363092	NaN	NaN
	0.322946	1	0.436111	NaN	NaN	NaN
	0.323882	0.446974	1	NaN	NaN	NaN
	0.311486	1	0.260831	0.181917	1	NaN
	0.0799599	0.536449	0.664824	NaN	1	NaN
	0.767111	0.9188	1	NaN	NaN	NaN
	0.836428	0.865903	NaN	0.637982	NaN	NaN
	0.438612	0.35144	NaN	NaN	NaN	NaN
	0.539897	0.533276	0.221661	0.287002	NaN	NaN
	0.605077	0.0130212	0.0463771	0.24187	0.760951	0.527369
	0.155236	0.118659	0.0304823	NaN	NaN	NaN
	1	NaN	0.0711762	NaN	NaN	NaN
	0.00336619	0.537956	0.0661709	NaN	0.675897	0.913402
	0.233104	0.848399	0.182403	0.563733	0.461676	NaN
	0.0946548	0.877458	0.860911	0.602432	0.545877	NaN
	0.383288	NaN	0.232576	NaN	NaN	NaN
	1	0.822928	0.0261331	NaN	NaN	NaN
	1	0.453604	0.265359	0.123384	NaN	0.0199286
	0.0140359	0.00406452	0.329027	1	NaN	1
	1	0.64714	0.131375	NaN	NaN	NaN
	0.229255	0.0924659	0.70676	0.186371	0.223181	NaN
	0.448606	0.540965	0.0307163	0.0273659	0.145419	0.204387
	0.0602979	0.506535	0.555149	0.998744	0.863736	0.855625
	0.199105	0.13051	1	NaN	NaN	NaN
	0.375445	0.436258	0.534924	0.246077	NaN	NaN
	0.448465	0.248833	0.946313	NaN	0.27788	0.705183
	1	1	1	1	NaN	NaN
	0.350797	0.749047	1	NaN	NaN	NaN
	0.15648	0.447314	0.140537	NaN	NaN	NaN
	0.0134156	0.0710152	0.479798	NaN	NaN	NaN
	0.304746	0.570246	0.024683	0.654065	NaN	NaN
	0.0794669	0.279735	NaN	0.250315	NaN	NaN
	0.283033	0.176574	0.0869685	NaN	NaN	NaN
	0.0412939	0.0594837	NaN	NaN	NaN	NaN
	0.0649195	0.163147	1	NaN	NaN	NaN
	0.262881	0.231368	0.915114	NaN	NaN	NaN
	0.698024	0.199766	0.138229	NaN	NaN	NaN
	0.246292	0.261898	0.367829	NaN	NaN	NaN
	0.557815	0.692712	1	NaN	NaN	NaN
	0.466843	0.27498	1	NaN	NaN	NaN
	0.242527	0.777975	0.343957	1	NaN	NaN
	0.322692	0.252331	1	NaN	NaN	0.414049
	0.755018	0.487446	0.588835	NaN	1	NaN
	0.495626	0.767287	0.688402	1	NaN	NaN
	0.585808	0.164858	0.049174	0.263828	NaN	NaN
	0.142127	0.155244	1	1	1	1
	0.49859	1	1	NaN	1	NaN
	0.720686	0.949293	0.706088	1	NaN	1
	0.475216	0.576033	0.161814	0.577435	NaN	NaN
	0.777481	0.129023	1	NaN	NaN	1
	0.0550391	0.701067	NaN	NaN	NaN	NaN
	NaN	NaN	0.0806743	0.694699	1	NaN
	0.600613	NaN	0.70353	0.813142	0.666051	0.201115
	0.242497	0.0504716	0.571918	NaN	NaN	NaN
	0.047044	0.0502459	1	1	NaN	NaN
	0.155484	0.439282	NaN	NaN	0.00700645	NaN
	1	1	NaN	0.218289	0.658361	NaN
	0.232579	0.405968	1	NaN	NaN	NaN
	0.471767	0.179288	0.818602	0.407327	0.0859578	0.127965
	0.326577	0.751848	0.415506	0.961371	NaN	NaN
	0.447379	0.423158	0.339739	NaN	NaN	NaN
	0.481536	0.10985	0.824205	NaN	NaN	NaN
	0.549457	0.237048	0.0181674	NaN	NaN	NaN
	1	1	0.316896	0.134868	0.647846	0.0178397
	0.334062	0.193928	0.690219	0.882583	NaN	1
	0.0754278	0.150803	0.130137	0.0763624	0.942986	NaN
	0.481007	0.0802676	NaN	NaN	0.315103	0.0206805
	0.656038	0.490113	0.282533	0.155233	0.260399	0.273073
	0.288759	NaN	0.580585	NaN	NaN	NaN
	0.0974901	0.614853	0.207897	NaN	1	NaN
	0.161188	NaN	0.128114	NaN	NaN	NaN
	0.146761	0.286854	0.0349067	0.0521683	0.0541152	0.183114
	0.391885	0.884099	0.283324	NaN	NaN	NaN
	1	1	0.567413	NaN	NaN	NaN
	0.202862	0.0313211	0.15066	0.313473	0.134498	0.317739
	0.414807	0.192657	0.435277	0.50346	0.241908	0.0105876
	0.535529	0.0961014	0.328379	0.0581784	NaN	NaN
	0.450936	0.470164	0.328424	0.141973	NaN	NaN
	0.679594	0.64572	0.334144	NaN	NaN	NaN
	0.75752	0.773501	0.394403	1	NaN	NaN
	0.709194	0.516863	0.0230248	0.872596	NaN	NaN
	0.458625	0.318765	0.505159	NaN	NaN	NaN
Supplementary Figure 3d
	BF	DSI
Cells	1	0.155239		* note that BF is shown in index, and not the actual frequency. 1 corresponds to 4 kHz and 17 corresponds to 64 kHz
	1	0.446881
	1	-0.187804
	5	0.675439
	4	0.478277
	1	0.557644
	2	0.741475
	1	0.563853
	7	0.365384
	2	0.95637
	8	0.602339
	1	0.648679
	3	0.366609
	3	0.317849
	8	0.422723
	5	0.379236
	11	0.131056
	4	0.54612
	6	0.136124
	8	0.0920726
	1	0.163417
	13	-0.322289
	10	0.829493
	11	0.575096
	13	0.0125708
	11	0.699616
	15	0.0155785
	15	0.36601
	14	0.0153463
	14	-0.11557
	14	0.389187
	17	-0.463341
	17	-0.0616513
	11	-0.0607197
	13	0.162678
	15	0.139091
	8	0.220345
	1	0.0397939
	1	-0.153108
	7	0.575446
	6	0.253876
	1	0.609636
	1	0.432751
	5	0.36683
	6	0.703283
	4	0.5794
	4	0.332976
	4	-0.013377
	7	0.66576
	1	0.789048
	4	0.468143
	1	0.643592
	4	0.40066
	4	0.396945
	4	0.664711
	2	0.63615
	7	0.4324
	6	0.095704
	8	0.500007
	7	0.434896
	3	0.348484
	5	0.4598
	7	0.718205
	9	0.361847
	10	0.0756043
	7	0.357236
	7	0.521128
	3	0.289566
	10	0.1574
	6	0.145903
	3	0.4861
	3	0.888506
	9	-0.0942258
	5	-0.324209

## Sheet: Sup Fig 4
Supplementary Figure 4: Local heterogeneity depends on thresholds for data inclusion.
Supplementary Figure 4b
	BF	DSI
Cells	4	-0.854598		* note that BF is shown in index, and not the actual frequency. 1 corresponds to 4 kHz, and 17 corresponds to 64 kHz
	1	0.738584
	1	0.999159
	2	0.597955
	5	-0.170759
	4	-0.00487012
	11	0.954397
	1	1
	1	0.538109
	5	0.645109
	3	1
	10	1
	10	0.227172
	9	-0.590594
	7	0.581903
	5	0.615303
	7	0.878278
	1	0.674788
	3	0.582787
	8	-1
	1	0.927162
	2	0.728841
	8	0.814321
	4	-1
	13	-0.619758
	8	1
	1	-0.657961
	3	-0.303609
	7	0.332515
	7	1
	11	-0.218058
	3	0.67655
	13	0.292614
	6	-1
	10	-1
	4	0.902678
	4	0.157152
	7	0.0889773
	3	0.082312
	5	0.296249
	6	-0.175142
	13	-0.279898
	1	-0.0713154
	5	0.360642
	2	0.0420697
	5	0.442393
	2	0.480486
	1	0.232013
	1	-0.16361
	6	0.895955
	2	-0.356144
	13	0.0932303
	1	0.387827
	13	-0.137958
	12	-0.136405
	16	-0.834607
	13	-0.126032
	14	-0.114266
	15	0.491646
	13	0.235004
	13	0.261856
	15	-1
	9	1
	3	-0.372828
	12	0.167717
	3	0.579732
	13	-0.833124
	1	-0.240318
	2	-0.894663
	2	0.324354
	2	-0.0689563
	10	0.722846
	16	-0.264052
	15	-0.460988
	10	-0.234357
	10	0.530271
	4	0.516303
	8	0.402604
	6	0.235757
	4	-0.694702
	12	-0.742303
	11	0.064381
	9	-0.00433279
	11	0.788069
	9	-0.00227113
	7	0.957963
	3	0.975542
	6	1
	7	-1
	8	0.65194
	2	0.643957
	1	-1
	8	-0.44681
	2	0.663306
	10	0.954706
	8	0.0243474
	10	-1
	6	0.449734
	10	-0.114738
	6	0.93817
	6	0.258544
	4	0.510155
	7	0.291193
	7	0.299636
	5	0.654613
	9	0.34653
	7	0.28892
	10	0.513081
	7	0.251454
	10	0.0810845
	10	0.236188
	9	0.37884
	12	-0.170246
	9	1
	12	0.0210981
	4	-0.392505
	8	0.716169
	8	0.479163
	6	0.687754
	10	0.608083
	10	-1
	3	0.855971
	5	0.725728
	12	-1
	12	-0.0606041
	12	0.0951876
	8	0.292427
	7	0.552405
	6	0.293198
	5	1
	10	0.888803
	5	0.340418
	9	0.0333158
	12	-0.306156
	12	0.20661
	10	0.878066
	9	0.406872
	8	0.27407
	4	0.321953
	10	0.153049
	10	-0.133487
	8	0.179558
	7	0.0695978
	8	-0.205523
	10	-0.0803345
	8	0.480778
Supplementary Figure 4c
	BF	DSI
Cells	1	0.999159		* note that BF is shown in index, and not the actual frequency. 1 corresponds to 4 kHz, and 17 corresponds to 64 kHz
	5	-0.170759
	5	0.645109
	10	1
	10	0.227172
	9	-0.590594
	7	0.581903
	1	0.674788
	3	0.582787
	1	0.927162
	2	0.728841
	8	0.814321
	13	-0.619758
	1	-0.657961
	7	0.332515
	11	-0.218058
	4	0.157152
	7	0.0889773
	5	0.296249
	13	-0.279898
	1	-0.0713154
	5	0.360642
	5	0.442393
	2	0.480486
	1	0.232013
	1	-0.16361
	2	-0.356144
	13	0.0932303
	13	-0.137958
	12	-0.136405
	16	-0.834607
	13	-0.126032
	13	0.235004
	15	-1
	12	0.167717
	3	0.579732
	13	-0.833124
	1	-0.240318
	2	0.324354
	2	-0.0689563
	10	0.722846
	15	-0.460988
	10	-0.234357
	10	0.530271
	4	0.516303
	8	0.402604
	6	0.235757
	11	0.064381
	9	-0.00433279
	9	-0.00227113
	7	0.957963
	3	0.975542
	6	1
	8	0.65194
	2	0.643957
	8	-0.44681
	2	0.663306
	6	0.449734
	10	-0.114738
	6	0.93817
	6	0.258544
	4	0.510155
	7	0.291193
	7	0.299636
	9	0.34653
	7	0.28892
	10	0.513081
	7	0.251454
	10	0.0810845
	10	0.236188
	9	0.37884
	12	-0.170246
	12	0.0210981
	4	-0.392505
	8	0.716169
	8	0.479163
	6	0.687754
	3	0.855971
	12	-0.0606041
	12	0.0951876
	8	0.292427
	7	0.552405
	6	0.293198
	10	0.888803
	5	0.340418
	9	0.0333158
	10	0.878066
	9	0.406872
	8	0.27407
	4	0.321953
	10	0.153049
	10	-0.133487
	8	0.179558
	7	0.0695978
	10	-0.0803345
	8	0.480778
Supplementary Figure 4d
	BF	DSI
Cells	5	0.645109		* note that BF is shown in index, and not the actual frequency. 1 corresponds to 4 kHz, and 17 corresponds to 64 kHz
	10	0.227172
	7	0.581903
	1	0.674788
	2	0.728841
	13	-0.619758
	7	0.332515
	11	-0.218058
	4	0.157152
	7	0.0889773
	5	0.296249
	13	-0.279898
	1	-0.0713154
	5	0.360642
	2	0.480486
	1	0.232013
	2	-0.356144
	13	-0.137958
	16	-0.834607
	13	-0.126032
	13	0.235004
	15	-1
	12	0.167717
	3	0.579732
	13	-0.833124
	1	-0.240318
	2	-0.0689563
	10	-0.234357
	10	0.530271
	4	0.516303
	8	0.402604
	6	0.235757
	9	-0.00433279
	9	-0.00227113
	7	0.957963
	3	0.975542
	8	0.65194
	2	0.663306
	6	0.449734
	10	-0.114738
	6	0.258544
	4	0.510155
	9	0.34653
	7	0.28892
	7	0.251454
	10	0.0810845
	10	0.236188
	9	0.37884
	12	-0.170246
	12	0.0210981
	8	0.479163
	12	-0.0606041
	12	0.0951876
	8	0.292427
	7	0.552405
	6	0.293198
	9	0.0333158
	10	0.878066
	8	0.27407
	4	0.321953
	7	0.0695978
	10	-0.0803345
	8	0.480778

## Sheet: Sup Fig 5
Supplementary Figure 5. DSI of postsynaptic currents have a strong dependence on the BF of the same neurons.
Supplementary Figure 5a and 5b
	* note that BF is indicated in index. 4 kHz = 1, 64 kHz = 17
2.5 oct/s			5 oct/s			10 oct/s			20 oct/s			40 oct/s			80 oct/s			160 oct/s			5-80 oct/s
BF (index)	DSI		BF (index)	DSI		BF (index)	DSI		BF (index)	DSI		BF (index)	DSI		BF (index)	DSI		BF (index)	DSI		BF (index)	DSI
9	0.249411		9	0.199838		9	0.465151		9	0.626135		9	0.856898		9	0.327496		9	1		9	0.199838
10	0.128809		10	0.238004		10	0.623543		10	0.814602		10	1		9	-0.170242		9	-0.173727		10	0.238004
9	0.193404		9	0.185524		9	0.288689		9	0.852011		9	1		15	-0.249288		15	-0.0908716		9	0.185524
15	-0.592126		15	-0.577329		15	0.309562		15	0.190498		15	0.230449		16	-0.588726		16	0.268835		15	-0.577329
16	0.374736		16	0.0542214		16	-0.132412		16	-0.219735		16	-0.511207		4	1		4	-0.056347		16	0.0542214
12	0.727532		12	0.651994		12	0.380941		12	0.363379		4	0.120304		6	0.685421		6	0.205581		12	0.651994
12	0.137335		12	0.0987102		12	0.166039		12	-0.0994766		6	0.164753								12	0.0987102
4	0.277401		4	0.603426		4	1		4	0.444621											4	0.603426
6	0.0271138		6	0.208066		6	0.443497		6	0.287142											6	0.208066
																					9	0.465151
																					10	0.623543
																					9	0.288689
																					15	0.309562
																					16	-0.132412
																					12	0.380941
																					12	0.166039
																					4	1
																					6	0.443497
																					9	0.626135
																					10	0.814602
																					9	0.852011
																					15	0.190498
																					16	-0.219735
																					12	0.363379
																					12	-0.0994766
																					4	0.444621
																					6	0.287142
																					9	0.856898
																					10	1
																					9	1
																					15	0.230449
																					16	-0.511207
																					4	0.120304
																					6	0.164753
																					9	0.327496
																					9	-0.170242
																					15	-0.249288
																					16	-0.588726
																					4	1
																					6	0.685421
Supplementary Figure 5c and 5d
	* note that BF is indicated in index. 4 kHz = 1, 64 kHz = 17
2.5 oct/s			5 oct/s			10 oct/s			20 oct/s			40 oct/s			80 oct/s			160 oct/s			5-80 oct/s
BF (index)	DSI		BF (index)	DSI		BF (index)	DSI		BF (index)	DSI		BF (index)	DSI		BF (index)	DSI		BF (index)	DSI		BF (index)	DSI
9	-0.167701		9	-0.014147		9	0.772201		9	0.624925		9	0.516683		9	0.670022		9	0.123935		9	-0.014147
10	0.209237		10	0.709972		10	0.812313		10	0.479175		10	0.775667		10	0.726108		10	0.102242		10	0.709972
9	0.373131		9	0.454061		9	-0.00311522		9	0.32564		9	0.57878		9	0.802148		9	0.0439483		9	0.454061
16	-0.251015		16	-1		16	-1		16	-0.158941		16	-0.617538		16	-0.374907		16	-0.19549		16	-1
12	0.21612		12	-0.532523		12	0.252157		12	1		12	0.582348		12	0.391624		12	0.439231		12	-0.532523
12	0.261826		12	-0.319957		12	-0.30139		12	0.0731724		12	0.408483		12	0.0641837		12	-1		12	-0.319957
6	-0.665057		6	0.0101886		6	0.388816		6	0.711544		6	1		6	1		6	0.36011		6	0.0101886
																					9	0.772201
																					10	0.812313
																					9	-0.00311522
																					16	-1
																					12	0.252157
																					12	-0.30139
																					6	0.388816
																					9	0.624925
																					10	0.479175
																					9	0.32564
																					16	-0.158941
																					12	1
																					12	0.0731724
																					6	0.711544
																					9	0.516683
																					10	0.775667
																					9	0.57878
																					16	-0.617538
																					12	0.582348
																					12	0.408483
																					6	1
																					9	0.670022
																					10	0.726108
																					9	0.802148
																					16	-0.374907
																					12	0.391624
																					12	0.0641837
																					6	1

[truncated: 1 more sheets: Sup Fig 7]
